# Supplementary material for: Pilot study: radiomic analysis for predicting treatment response to whole-brain radiotherapy combined temozolomide in lung cancer brain metastases
Source: Front Oncol. 2024 Aug 13;14:1395313. doi: 10.3389/fonc.2024.1395313 (PMC11347322; doi:10.3389/fonc.2024.1395313)
Supplement: Supplementary file 1 [file Datasheet1.zip]

Archive with 3 entries (3 files):
- Supplementary File 1/All results of the feature extraction.csv
- Supplementary File 1/Descriptions of the feature extraction.docx
- Supplementary File 1/The_YAML_configuration_file.yaml
