# Supplementary material for: Pilot study: radiomic analysis for predicting treatment response to whole-brain radiotherapy combined temozolomide in lung cancer brain metastases
Source: Front Oncol. 2024 Aug 13;14:1395313. doi: 10.3389/fonc.2024.1395313 (PMC11347322; doi:10.3389/fonc.2024.1395313)
Supplement: Supplementary file 1 [file Datasheet1.zip › Supplementary File 1/All results of the feature extraction.csv]

ID	exponential_firstorder_10Percentile	exponential_firstorder_90Percentile	exponential_firstorder_Energy	exponential_firstorder_Entropy	exponential_firstorder_InterquartileRange	exponential_firstorder_Kurtosis	exponential_firstorder_Maximum	exponential_firstorder_Mean	exponential_firstorder_MeanAbsoluteDeviation	exponential_firstorder_Median	exponential_firstorder_Minimum	exponential_firstorder_Range	exponential_firstorder_RobustMeanAbsoluteDeviation	exponential_firstorder_RootMeanSquared	exponential_firstorder_Skewness	exponential_firstorder_TotalEnergy	exponential_firstorder_Uniformity	exponential_firstorder_Variance	exponential_glcm_Autocorrelation	exponential_glcm_ClusterProminence	exponential_glcm_ClusterShade	exponential_glcm_ClusterTendency	exponential_glcm_Contrast	exponential_glcm_Correlation	exponential_glcm_DifferenceAverage	exponential_glcm_DifferenceEntropy	exponential_glcm_DifferenceVariance	exponential_glcm_Id	exponential_glcm_Idm	exponential_glcm_Idmn	exponential_glcm_Idn	exponential_glcm_Imc1	exponential_glcm_Imc2	exponential_glcm_InverseVariance	exponential_glcm_JointAverage	exponential_glcm_JointEnergy	exponential_glcm_JointEntropy	exponential_glcm_MaximumProbability	exponential_glcm_SumEntropy	exponential_glcm_SumSquares	exponential_gldm_DependenceEntropy	exponential_gldm_DependenceNonUniformity	exponential_gldm_DependenceNonUniformityNormalized	exponential_gldm_DependenceVariance	exponential_gldm_GrayLevelNonUniformity	exponential_gldm_GrayLevelVariance	exponential_gldm_HighGrayLevelEmphasis	exponential_gldm_LargeDependenceEmphasis	exponential_gldm_LargeDependenceHighGrayLevelEmphasis
LCBM_1001	8.346394156	40.57727874	59770140817	1.872835448	1.471399175	27.30974109	450.1829554	17.97631177	14.76141195	8.919271917	0.777692692	449.4052627	3.081461804	1018.336841	4.37918954	1.61E+12	0.563591811	734.1496767	23.18875713	118956.886	2319.547319	65.86084212	20.19692744	0.522679312	1.389674762	1.680722521	18.23749743	0.826869837	0.810433924	0.997739965	0.98669476	-0.232776041	0.715794258	0.10114704	3.42997396	0.531322876	2.8155381	0.727031	2.097015993	21.51444239	4.171140367	15027.87659	0.26073315	99.192783	32483.74123	30.03792801	45.38419765	485.9537276	2140.796554
LCBM_1002	15.09760621	89.47133205	60625759540	2.329272668	2.454815116	49.10363818	1477.311197	37.30717963	34.65359052	16.00380176	0.758307428	1476.55289	6.657203795	1039.331975	5.18451786	1.64E+12	0.515112606	4204.768335	123.9486198	6567575.647	39072.93425	404.1602901	118.5814506	0.538936638	3.170380198	2.127772161	108.2837046	0.782507087	0.766941373	0.998744351	0.990403131	-0.231087855	0.766529093	0.124707796	7.246671868	0.443791708	3.602568089	0.66284509	2.714952241	130.6854352	5.190054476	7906.473309	0.140875086	97.11995519	28910.17992	166.6875671	233.0355641	430.2780629	7835.187941
LCBM_1003	7.278008675	38.87383544	67452662885	1.581744214	0.760959916	21.73045552	387.9268663	16.25275186	14.31337887	7.632291961	0.685622363	387.2412439	2.385307358	1016.57498	3.926415582	1.82E+12	0.653355569	655.0334833	20.81868093	75776.25043	1770.567613	58.08404702	17.9101642	0.51806397	1.271492675	1.45171346	16.2664336	0.857778186	0.843113027	0.997288098	0.986048512	-0.219741427	0.652210732	0.05603191	3.281294659	0.637292687	2.325985179	0.797858031	1.736328284	18.99855281	3.30497348	26948.12448	0.4128652	91.79340388	42645.17135	26.27924405	40.22132341	536.5528183	2313.141456
LCBM_1004	8.047222427	35.45090193	64557131983	1.648325336	0.795077785	31.70848867	474.0473872	16.05142533	12.71276963	8.4182736	0.755730695	473.2916565	2.217576952	1016.323822	4.525582378	1.74E+12	0.628680388	553.6128166	18.90462749	77753.79817	1604.325833	50.63847393	15.78565151	0.516030637	1.1877981	1.487961697	14.35220129	0.851692361	0.835983227	0.998358512	0.988939936	-0.230087243	0.678935999	0.068426669	3.191493632	0.606555992	2.458262152	0.778200916	1.831599442	16.60603136	3.502706488	24020.12595	0.384322015	93.3949961	39292.52426	22.57799467	35.371264	523.723136	2246.198944
LCBM_1005	8.153812012	26.56999293	65018884247	1.502443625	0.699466389	49.35462166	446.3526793	13.95267053	9.034505015	8.530481389	0.758818535	445.5938608	1.599733578	1014.111345	5.64679144	1.76E+12	0.64287539	321.8010344	12.47871541	33667.33495	759.20236	26.94319856	8.931497613	0.494130416	0.847546289	1.340987499	8.203993258	0.86557399	0.850324839	0.998961865	0.991501587	-0.227797848	0.6486804	0.074705409	2.823692439	0.622255603	2.197217505	0.788042952	1.661763588	8.968674044	3.362316958	24706.49783	0.390789564	89.07882466	40643.86789	13.22558827	23.09074373	530.2023979	2223.533691
LCBM_1006	8.051215787	31.41431222	69807141021	1.618438484	0.821608408	32.95939444	394.395085	15.794235	12.21267186	8.463866178	0.715495488	393.6795895	1.958746719	1016.073648	4.869236397	1.88E+12	0.632473504	567.7308598	18.45090011	86851.44797	1732.640125	50.30012531	15.97623544	0.50744667	1.1483537	1.462512907	14.63768008	0.855139885	0.839730032	0.997666605	0.987484579	-0.232414253	0.677455055	0.070613659	3.140673766	0.608135112	2.416267085	0.77915212	1.80608884	16.56909019	3.488324549	26289.82454	0.388810704	92.06733917	42765.32844	23.16160994	35.56093232	525.0206756	2255.098497
LCBM_1007	8.534025771	33.95169473	64260935693	2.004438263	2.370895893	53.55009072	529.7389257	16.78332582	12.02676902	9.210822355	0.774774116	528.9641516	3.286648347	1017.037172	5.596508612	1.74E+12	0.495824672	516.2772566	21.27931962	132422.4156	2055.41688	54.6929361	16.01379499	0.544214065	1.256652158	1.786095565	14.41534556	0.802868123	0.783902139	0.998683557	0.989309578	-0.2375638	0.752856553	0.143532667	3.406828741	0.436439809	3.194090525	0.656455886	2.38246429	17.67668277	4.85121124	10210.51103	0.164351657	97.62538673	30803.60358	21.24881555	34.78154074	437.734121	1993.14609
LCBM_1008	7.340807386	34.32249412	74433466487	1.553075581	0.904684124	22.26908252	353.6514786	17.81078352	16.95320211	7.752569764	0.685897063	352.9655816	1.852883095	1018.32269	4.135936697	2.01E+12	0.671078983	1042.310483	27.32532442	216596.8195	3784.377484	88.76703712	26.79131343	0.527051964	1.459549552	1.425254746	24.62226632	0.864970172	0.852067139	0.995381671	0.9833865	-0.220455379	0.644325446	0.051440506	3.438232066	0.657301451	2.245213664	0.810334319	1.68766007	28.88958764	3.210493965	31088.35424	0.433112111	88.19015833	48169.3783	41.84113111	58.05179788	546.7408991	2396.451079
LCBM_1009	7.777802912	19.5201841	64203364453	1.304301909	0.793974993	60.2240017	509.0738478	13.4511794	8.869613321	8.272223345	0.789681345	508.2841665	0.864819503	1013.624516	5.919243393	1.73E+12	0.697379265	351.3667187	12.37772798	59219.49431	1003.78328	29.13980353	9.746513043	0.491674887	0.80667062	1.193744401	9.088056248	0.886375762	0.874649002	0.999122888	0.992873161	-0.213893798	0.590946397	0.06410392	2.743571153	0.681030484	1.851174755	0.824514617	1.424079561	9.721579142	3.132994687	25694.70052	0.411187577	80.05004086	43578.53288	14.30339254	23.7647586	553.2916353	2303.406712
LCBM_1010	7.894343184	12.66514101	48168705003	1.009324509	0.782845814	52.71659292	154.8624884	10.63935606	3.948036544	8.357474898	1.083614387	153.778874	0.475221046	1010.680778	6.272337122	1.30E+12	0.739710565	83.72611602	6.040146085	1762.458501	82.18891477	5.546095577	2.840582536	0.316243309	0.411147226	0.936384826	2.6700963	0.911671381	0.90307644	0.997458996	0.988929653	-0.157601007	0.453496857	0.076839212	2.315931591	0.716157858	1.406617277	0.845096537	1.116992829	2.096669528	3.087760133	17834.03088	0.378192189	68.18679888	34881.79142	3.482254763	9.687484095	560.3084655	2279.429956
LCBM_1011	8.119897333	48.32158038	63458066674	1.791505054	1.155813213	26.45426184	449.1375535	18.89267892	16.84706227	8.575145027	0.81746875	448.3200847	3.562992771	1019.322664	4.12106327	1.71E+12	0.603830528	876.4018337	28.47872646	210060.0963	3338.261135	84.44022945	22.72624527	0.569868978	1.481641536	1.620794075	20.49541448	0.837364687	0.820811338	0.997435981	0.985773248	-0.239134563	0.71036559	0.066371668	3.611259186	0.587332951	2.667043113	0.765709706	1.972595387	26.79161868	3.601061972	22787.39348	0.373105092	99.32245255	36878.9495	35.68181052	52.72576341	514.5230454	2282.953451
LCBM_1012	9.569574424	84.07720894	63695810241	2.698546073	1.89153673	22.13650257	858.8094145	29.33124657	30.95478072	10.25265799	0.828782572	857.9806319	7.288151474	1030.716214	3.856979903	1.72E+12	0.313131206	2853.097843	79.0042236	1664823.848	17368.94701	268.8189562	70.5779347	0.576676469	2.730771857	2.250268801	62.98728027	0.742601679	0.726668115	0.997786894	0.986056075	-0.253837839	0.836458253	0.208563331	5.423078163	0.200613768	4.241499164	0.310199813	3.27180131	84.84922271	6.441115539	3370.89499	0.056222813	86.10390092	18774.09457	114.364105	154.7691307	351.9489959	2825.256655
LCBM_1013	8.283746492	44.04632772	59293511234	1.891608072	1.63003577	23.57523282	389.7733908	17.93511689	14.65579667	8.77074474	0.85311701	388.9202738	3.794529419	1018.251193	3.975744847	1.60E+12	0.56189404	643.5889736	23.31348274	85244.25825	1869.995289	61.17072233	15.93329583	0.579077436	1.254516965	1.619442745	14.32197046	0.83300067	0.815472659	0.997590291	0.98601521	-0.264907803	0.748311422	0.086780261	3.463612501	0.543041856	2.812806398	0.735787968	2.091358057	19.27600454	3.814318244	19713.97718	0.344728298	98.41199272	32133.03448	26.38247933	41.77232588	495.7591586	2274.826237
LCBM_1014	8.351890972	44.40475093	59287614419	1.890674617	1.545726843	6541.048701	6563.690412	18.7945254	16.04137413	8.946979188	0.800587042	6562.889825	3.404716046	1020.093126	63.50962629	1.60E+12	0.558295746	2647.700422	31.05974847	151677005.1	127535.3945	197.4665094	124.7260525	0.221480599	1.553306365	1.675520552	122.2799497	0.828148687	0.811522438	0.999946612	0.998866173	-0.251567066	0.738879687	0.097306495	3.586992615	0.531600725	2.827751105	0.727330481	2.116351213	80.54814049	4.034088155	16938.23781	0.297292458	99.30558923	31808.90013	106.6530376	123.3236507	489.2521457	2390.891672
LCBM_1015	8.083220001	51.17464358	69193672252	1.955099405	1.809677745	20.90276847	439.9637349	19.7876591	17.89993603	8.720668216	0.743422582	439.2203123	4.167171453	1020.259272	3.806864886	1.87E+12	0.558433302	962.1128228	31.85086217	186058.682	3492.17965	94.10724769	24.13362677	0.585163403	1.572966273	1.752095848	21.61731373	0.819645411	0.802197732	0.997144597	0.984603159	-0.243738455	0.742289854	0.090775319	3.787686257	0.529690033	2.975800726	0.72641147	2.19446563	29.56021861	4.096333929	19401.18883	0.291865702	102.3763932	37120.73689	39.1650216	57.74518978	487.8586042	2237.509184
LCBM_1016	11.20504844	42.85079633	70890374225	1.70065009	1.493851482	61.57646207	809.4400041	22.29026962	17.12085836	12.12297644	0.702205282	808.7377989	2.644909305	1022.845739	5.861658801	1.91E+12	0.636349743	1136.011335	36.53557713	686308.3945	5932.171987	97.71652586	32.74662665	0.485975692	1.555075091	1.534417537	30.27454408	0.851270602	0.836314007	0.99884922	0.991419651	-0.232153565	0.68017001	0.05745092	4.503396399	0.616475297	2.497742598	0.784679955	1.873273731	32.61578813	3.45959288	27127.91648	0.400358867	91.63440013	43118.42225	45.07338292	70.51779099	528.2247524	5076.891468
LCBM_1017	8.078262171	32.72888572	60123209273	1.661413675	1.152388239	21.99473942	247.9851589	14.89610836	10.31285648	8.591997102	0.75059424	247.2345647	2.306780429	1015.054785	3.875922642	1.62E+12	0.602139355	322.1062798	14.48716016	20750.52473	653.079471	30.24211081	8.205953696	0.565051203	0.894852263	1.416329576	7.386347537	0.854937921	0.8390861	0.997010531	0.984691928	-0.254828502	0.703010368	0.084864206	2.995654216	0.580712408	2.450788688	0.76101651	1.848764691	9.612016125	3.608522497	21183.9169	0.363030468	90.53654052	35136.63779	13.29423658	24.39758024	512.6283653	2252.659469
LCBM_1018	8.063554125	34.66404882	72159976453	1.603993362	0.951046913	21.84583339	414.7790769	17.39617155	14.89599192	8.516309707	0.792012904	413.987064	1.909280762	1017.771351	4.024719351	1.95E+12	0.645766547	763.553464	22.84859811	113356.9048	2338.424686	66.79159303	19.38262687	0.542497008	1.296431955	1.454706982	17.67427216	0.858586351	0.84473788	0.997395384	0.986633703	-0.228693014	0.664922889	0.062803919	3.315011511	0.629624057	2.338972461	0.792846683	1.754521004	21.54355497	3.354472754	28302.81425	0.406287707	91.00483302	44985.38916	31.07530385	45.74778215	534.4596767	2322.252706
LCBM_1019	12.44589377	99.07413381	67115254946	2.148359903	2.021124122	29.75393822	1725.411964	47.96607879	58.5287497	13.31939285	1.132830116	1724.279134	5.71841545	1054.430646	4.697366595	1.81E+12	0.586413703	13591.08422	244.0608541	43230894.8	186441.4434	1124.096164	405.0807013	0.460277274	5.473471585	2.015197795	374.6872385	0.818150645	0.806516703	0.996983662	0.98677482	-0.274229514	0.784135208	0.060930968	8.011836731	0.569602951	3.09010202	0.753841792	2.329720397	382.2942163	3.915239916	21893.48525	0.362685087	102.4563154	35398.8632	544.7746947	644.9832022	507.3101797	6254.508987
LCBM_1020	22.03503078	33.73916179	4851348112	2.026007825	3.321070837	54.60331486	1863.853881	56.6308411	58.83600252	24.42457299	19.73861454	1844.115267	1.577499975	1067.653701	6.603087523	1.31E+11	0.441889535	23415.69034	383.5635295	222349743.5	578420.0636	1929.63301	588.2233512	0.504732425	5.008240233	1.74632408	561.053889	0.808765044	0.80277215	0.996538518	0.989445291	-0.40250681	0.874449569	0.212809122	6.922487545	0.314822005	2.96677815	0.519400128	2.545555641	629.4640903	5.929040892	215.531485	0.050641796	68.6166924	1880.681861	937.2199743	1014.706297	357.0098684	3976.971335
LCBM_1021	8.264005759	38.22193835	61832094459	1.659385125	0.955889037	39.24043578	490.3489718	16.94075463	13.55389271	8.749389891	0.769941841	489.57903	2.463691437	1017.257161	4.914676727	1.67E+12	0.624750203	643.6327089	20.41058689	140631.725	2233.415432	58.34727656	19.30090314	0.496108189	1.278243949	1.513350421	17.64348566	0.849888031	0.834262807	0.998193993	0.988672653	-0.228107284	0.673842547	0.067294084	3.26232366	0.608121042	2.437572669	0.779128406	1.823215935	19.41204493	3.461609416	22984.28776	0.384661396	94.98332138	37330.07411	26.3467989	40.1212177	522.6890815	2260.625268
LCBM_1022	7.872512201	36.25914207	71792236889	1.654829214	1.082285169	23.76385991	330.6394209	16.37145875	13.13740829	8.373223888	0.821384968	329.8180359	2.567645022	1016.649738	4.119491707	1.94E+12	0.623060406	565.7478669	19.79103173	70391.80334	1595.327869	52.11405776	14.85510774	0.548839631	1.161167093	1.484972243	13.48617267	0.851813411	0.836345049	0.996995167	0.985263695	-0.237093787	0.68790702	0.072460156	3.235755187	0.603040653	2.455804207	0.775783885	1.832934262	16.74229138	3.559284512	25756.72174	0.370813731	93.35212774	43277.77581	23.03579807	36.38174489	523.0899223	2267.844256
LCBM_1023	8.010085254	41.97452142	67861199169	1.666618836	0.924378174	21.7913828	470.025801	18.40355362	16.54907761	8.479518426	0.7290308	469.2967702	2.535979844	1018.845275	3.967909151	1.83E+12	0.638660275	899.8955083	26.17242456	154646.528	2972.907225	80.48503808	24.85351403	0.519817431	1.497279015	1.53410867	22.57946636	0.850275122	0.835621828	0.997447499	0.986452849	-0.227519064	0.675791104	0.058526766	3.500683179	0.62189848	2.458501225	0.788082894	1.82984298	26.33463803	3.40562242	26230.02775	0.401230271	94.20206438	41751.77682	36.57081021	52.89587604	530.1054854	2324.11165
LCBM_1024	7.910465637	36.18594439	68575435240	1.56868752	0.891130009	20.2354865	283.6128948	16.57906843	13.73645617	8.373867541	0.832860676	282.7800341	2.106277562	1016.885022	3.899205239	1.85E+12	0.65301856	622.145483	19.93421958	68680.44958	1663.31556	54.75622711	16.5673361	0.525932343	1.214797699	1.432390694	15.06628553	0.859825351	0.845245383	0.995503546	0.982534565	-0.222005965	0.650912155	0.058175549	3.22181049	0.638034363	2.289214349	0.798260933	1.714053585	17.8308908	3.289305112	27346.8854	0.412366141	91.22437155	43306.23181	25.30481339	38.91560233	537.1399038	2307.558876
LCBM_1025	13.43226987	24.84184399	60158664183	1.911030705	1.816636667	95.20879562	847.9147516	23.29504571	15.33888915	14.56531213	1.513044011	846.4017076	1.070120637	1024.176504	8.468075477	1.62E+12	0.455486805	1804.761335	32.64764104	1641132.608	11220.60945	114.0594803	59.87513675	0.299346739	1.624259021	1.618909155	57.20195143	0.822280137	0.812688322	0.998271708	0.99194096	-0.231850508	0.7206649	0.192621654	4.369954195	0.356430404	2.870854886	0.568936619	2.315680512	43.48365427	5.351578301	5070.738283	0.088414324	75.6455374	26123.07926	72.82286079	98.26330381	422.6160552	4469.301245
LCBM_1026	8.131742938	30.90389663	67946259892	1.512038588	0.851895911	30.63918805	343.7024797	15.42500997	11.49529809	8.608848155	0.754096017	342.9483837	1.63819698	1015.66114	4.628855088	1.83E+12	0.65747644	479.6002898	16.51833863	58513.13501	1296.57617	41.83017421	12.24251531	0.538987418	1.004398331	1.35581342	11.21604066	0.867238631	0.853134708	0.997652217	0.987481706	-0.231338536	0.651922636	0.064530629	3.019446224	0.642550295	2.18687419	0.800979449	1.650406893	13.51817238	3.26619025	27106.90223	0.411539955	88.49110888	43306.00068	19.67013632	31.38480574	539.3952207	2294.573656
LCBM_1027	7.839581036	30.70860987	67868715829	1.659465287	1.017326465	36.92778903	457.9744799	16.6042555	13.67166814	8.377562049	0.732547398	457.2419325	2.09916425	1016.982299	5.158364142	1.83E+12	0.625462388	768.7833729	22.44540376	192104.7714	3009.704718	68.56464708	21.63825066	0.508490609	1.277963462	1.487812692	19.97669331	0.854260827	0.839501476	0.997694853	0.988102171	-0.23681444	0.686135455	0.072773424	3.271948563	0.605218807	2.448577473	0.777180102	1.835560872	22.55072443	3.574756368	24267.10207	0.369806953	91.75768539	41043.46738	31.15151652	44.85519879	523.6982216	2278.413816
LCBM_1028	11.50086949	73.79763625	66390440673	2.108900075	2.137313152	38.6323971	1286.760501	32.4904983	33.22093926	12.3719394	0.686038462	1286.074462	5.644406128	1034.492584	5.051522987	1.79E+12	0.578820522	4138.277389	98.4650566	5407179.973	35908.94487	374.0244738	130.3979828	0.473224023	3.259122575	1.955502692	119.597087	0.812187033	0.796279755	0.998196517	0.988942397	-0.240240526	0.754659735	0.058453483	6.12584989	0.554763027	3.188175094	0.744306888	2.336672755	126.1056142	3.977355289	21670.6201	0.349317667	104.6705293	35908.28871	165.2171959	214.8106936	500.7746506	5137.797395
LCBM_1029	8.145731036	28.84085807	66052301247	1.530154568	0.939618853	27.91107761	395.6495551	17.89405894	15.84985354	8.663918616	0.754526084	394.895029	1.304816435	1018.400445	4.636208534	1.78E+12	0.67034197	1031.151956	23.49924418	228532.7191	3673.43476	81.0839916	30.71405887	0.439901213	1.490254502	1.416486511	28.45675637	0.867236983	0.855302153	0.995848659	0.984918667	-0.213608322	0.62699413	0.058416275	3.301401115	0.657120307	2.167295831	0.810017699	1.64950189	27.94951262	3.219968151	26690.71259	0.419092006	87.74159742	42692.06904	41.9333125	57.21107918	543.990312	2358.102972
LCBM_1030	8.179335341	40.51689899	58078776716	1.79988584	1.192885232	24.88030566	404.7267492	17.60388735	14.61857891	8.700912053	0.746314976	403.9804342	2.91337418	1017.946131	4.153022973	1.57E+12	0.59083454	696.6536849	22.65159164	98695.17546	2089.972508	63.68643157	19.30627402	0.527326516	1.36301409	1.615304237	17.42418763	0.836490314	0.819924787	0.997308816	0.985509397	-0.236001677	0.708822457	0.078597675	3.398489569	0.568618608	2.690744089	0.753090846	1.995723738	20.7481764	3.79894964	18797.43177	0.335374971	98.44698234	33115.68515	28.4562108	43.35468965	505.1309925	2205.785349
LCBM_1031	7.675847661	26.14035278	66403532267	1.462574542	0.761201934	43.36987992	349.4973869	13.6239422	9.238475841	8.105912153	0.679327568	348.8180594	1.565870426	1013.792517	5.476269808	1.79E+12	0.657741747	341.7714435	12.80358161	40235.47591	871.0278597	29.11774129	10.06459963	0.464412888	0.873946209	1.315126968	9.284992989	0.870163144	0.855503892	0.998135061	0.989138169	-0.222325821	0.633558813	0.068695385	2.834787559	0.638462795	2.136492395	0.798413934	1.616035654	9.795585228	3.280118669	26282.34467	0.406790767	86.9659829	42496.03654	13.87016288	23.72604436	536.9535978	2257.336377
LCBM_1032	10.66142454	27.49066594	66433520510	1.403994875	1.503289964	38.92872751	788.3368132	23.09874697	20.18423058	11.50572461	0.900472522	787.4363406	1.158192077	1024.104607	5.428144667	1.79E+12	0.721475591	2059.199267	37.63381846	957792.0302	9642.306684	136.365755	64.72504513	0.34586523	1.88854143	1.341195772	61.11128637	0.880948147	0.871159847	0.997684629	0.990034025	-0.182104222	0.557287883	0.047378645	4.440180775	0.702122459	1.945413286	0.837632937	1.524308203	50.27270002	3.293574691	24188.38809	0.381863633	79.19605184	45700.42835	81.57254823	109.4814581	558.4280978	5308.024975
LCBM_1033	8.02263135	47.02421254	71663446984	1.887494489	1.37503285	20.14404735	364.5917713	20.20554446	19.13373203	8.593542847	0.760320862	363.8314504	3.308221328	1020.798121	3.909555075	1.93E+12	0.584549185	1209.451743	34.28633283	276616.7422	4744.721446	111.7704613	33.33476064	0.531402278	1.777770383	1.713810379	30.11329814	0.829384887	0.813592069	0.994572369	0.98027714	-0.239191772	0.726655212	0.077523887	3.829430252	0.557475878	2.857079425	0.74561293	2.113648997	36.27630549	3.871187579	23345.92344	0.339463502	99.53576318	40201.2011	49.04110413	68.40645311	503.6730258	2285.55577
LCBM_1034	8.107151438	40.93067352	71768037457	2.117716659	6.920758673	33.81084028	512.4735801	17.74577731	13.6805522	8.624126579	0.718917084	511.7546631	5.807928789	1017.989044	4.274011039	1.94E+12	0.491798229	495.2259097	24.11942042	76882.20431	1520.404753	57.47945231	18.072948	0.519529864	1.524541209	1.939242491	15.7105535	0.785231702	0.760437481	0.998385559	0.986632662	-0.245078723	0.784138763	0.10012758	3.777024839	0.445965661	3.503986762	0.666840912	2.518957567	18.88810008	4.342842432	19709.94527	0.284603709	110.7304762	34058.99454	20.3188174	35.69997401	450.6694198	2094.246455
LCBM_1035	7.950678537	25.72960227	82556471737	1.401800317	0.724208646	27.34638266	356.5114412	15.25296743	11.76789444	8.356834148	0.782962812	355.7284784	1.168195045	1015.509624	4.449725227	2.23E+12	0.690925845	521.2084703	16.88665308	65217.85329	1448.690777	45.39810971	14.20681463	0.515274103	1.044724041	1.286269006	13.09755098	0.877522861	0.86495126	0.997497349	0.987654252	-0.22195595	0.620876639	0.053470798	3.014001959	0.676820881	2.021447173	0.822262123	1.533042661	14.90123109	3.021639876	36397.2607	0.454658864	83.63563895	55311.3776	21.24189871	32.92448847	556.9119844	2360.823781
LCBM_1036	7.89746787	12.35938986	63617552652	1.010061627	0.65777727	44.32754404	199.1539053	11.53622627	5.663366254	8.320111493	1.471706526	197.6821988	0.379933862	1011.623718	5.860053173	1.72E+12	0.765104701	177.0099451	7.350082501	7833.83635	256.2049156	11.76409417	5.787796503	0.330819457	0.555124174	0.933159475	5.476081194	0.916022985	0.907422363	0.996912957	0.988766424	-0.170921578	0.465385132	0.051586559	2.419788883	0.754168602	1.366238186	0.867940796	1.082922244	4.387972669	2.668152731	29941.04057	0.481645978	66.20400843	47561.96866	7.270337645	14.39040281	583.2418442	2379.546763
LCBM_1037	11.01626615	43.70754776	70668161015	1.513350406	0.706344248	76.91536531	800.6837487	21.40621256	16.73393629	11.43432918	0.882092942	799.8016557	2.483019664	1022.033557	7.041699964	1.91E+12	0.684295807	1281.940298	35.21490891	799239.4954	7033.953097	101.3093025	38.76492063	0.435786545	1.555271809	1.438035783	36.32265225	0.863444706	0.849414131	0.998665941	0.991509534	-0.207411808	0.626846351	0.041988787	4.423708072	0.668518774	2.209442147	0.817392654	1.660461512	35.01855577	3.164631909	29055.09667	0.429466058	89.26520878	46295.34851	50.580908	75.17344133	550.2455435	5091.93248
LCBM_1038	7.510949631	39.53482798	67581193318	1.654560849	1.070488246	26.21034005	417.3571549	17.64306337	16.00264048	8.023841133	0.70813773	416.6490172	2.471638445	1018.089128	4.382361973	1.82E+12	0.638770615	908.0681488	25.90100678	185077.3511	3258.874702	80.35267802	24.21201919	0.52916846	1.429413077	1.517463219	22.13879733	0.852128193	0.837529699	0.996912996	0.985643088	-0.227738294	0.675110277	0.062303085	3.443475403	0.619118578	2.443402449	0.7862066	1.824001357	26.1411743	3.508886968	24792.05741	0.380240447	92.86004039	41648.48289	36.62989733	52.31648288	528.1699514	2311.614776
LCBM_1039	9.981951821	27.47242666	50033703047	1.728559086	0.758512715	45.45057742	881.8300038	20.67227227	17.77170541	10.44444659	0.704602263	881.1254016	0.967307187	1021.36902	5.431673234	1.35E+12	0.592519893	1422.78856	30.7920217	545184.5397	5912.723558	99.08817531	45.64579829	0.363647251	1.777660435	1.618486207	42.46582648	0.83762359	0.827571635	0.998643251	0.991147603	-0.170448828	0.613633294	0.128549068	4.174651007	0.504000926	2.592047562	0.704107012	2.082291655	36.1834934	4.741693951	6868.060339	0.143197955	80.03810095	28418.4391	56.01698238	79.86770777	470.5508111	4223.395667
LCBM_1040	8.935628991	49.24752001	61368938634	1.757037677	0.612443197	29.18047086	500.7901547	19.45415512	16.8909283	9.288552351	0.734594678	500.0555601	3.311200253	1019.90411	4.360575764	1.66E+12	0.617341323	917.6196295	27.6285156	213830.6327	3459.33767	87.09400667	29.16377137	0.490182848	1.626484033	1.628727367	26.49223004	0.838958872	0.823082694	0.997405734	0.986152656	-0.223335301	0.689171081	0.062366834	3.624353007	0.600411129	2.620202389	0.774310932	1.932117007	29.06444451	3.522994839	22307.97029	0.378120418	99.49097533	36421.28605	37.84198204	54.91041917	519.990152	2227.181111
LCBM_1041	10.88411921	23.31399378	56414402061	1.200163595	0.563808647	87.2043475	732.5685842	17.55151637	10.9042396	11.26088029	0.783896842	731.7846874	0.736230631	1017.860068	7.310006717	1.52E+12	0.746687041	628.0296781	19.88237777	148445.403	1970.828026	42.62819382	21.4976108	0.323204151	1.064298213	1.154611234	20.3592693	0.8952644	0.88472449	0.999082352	0.993567944	-0.173618255	0.518311886	0.0411096	3.820671337	0.732181698	1.684849564	0.855428226	1.303535891	16.03145115	3.02819969	22691.56325	0.416725983	75.11879253	40658.60273	24.61845143	42.41965401	567.0195769	5169.518126
LCBM_1042	10.1357929	20.01584303	50326597687	1.453959933	0.566922189	46.78832118	792.6712542	19.43391888	15.69020488	10.63464143	0.894581534	791.7766727	0.45924653	1020.024826	5.623240594	1.36E+12	0.676835883	1205.129791	24.82150384	315540.1718	4004.183906	75.95780352	40.78559453	0.296937026	1.579651829	1.384122409	38.27804885	0.870988531	0.862459133	0.99850486	0.99136945	-0.164389605	0.556357787	0.084453361	4.003267763	0.615191991	2.108718814	0.782172321	1.715700268	29.18584951	4.031922245	11410.11023	0.235892293	74.16007374	32738.55166	47.32862502	69.00682241	522.424478	4709.863138
LCBM_1043	8.756085813	48.55682127	70008033321	1.786499632	0.749012534	31.63566219	726.9258267	19.13584018	16.61966697	9.116977909	0.75957394	726.1662527	3.102754817	1019.564749	4.290721367	1.89E+12	0.6003894	874.4162719	27.3861177	185537.4141	3089.716546	81.74860439	23.86507292	0.539987867	1.511148774	1.662521412	21.55246201	0.83200406	0.816202091	0.998931039	0.990606205	-0.217819245	0.690606431	0.083111735	3.592448724	0.566701633	2.721239031	0.751566663	2.018365857	26.40341933	3.983926565	18806.84183	0.279252852	98.65197138	40434.42489	35.95372505	52.78239565	503.463599	2172.861865
LCBM_1044	9.143195713	51.10271931	57604565088	1.79745451	0.556172336	21.58543009	636.3712836	22.64577886	22.33118638	9.504207922	0.761374358	635.6099092	2.636451408	1023.478429	3.989794981	1.56E+12	0.616400071	1703.704678	39.56116078	531388.7275	7506.59314	147.5859486	52.8047775	0.467077315	2.163029502	1.695866101	48.09584404	0.836901522	0.823868151	0.997035042	0.98565927	-0.207627241	0.67255833	0.070115168	3.981610851	0.59145407	2.654194339	0.767981269	1.982534966	50.09768154	3.726321456	18791.30775	0.341709844	97.56356482	33897.0727	69.7326559	92.25923771	514.2617835	2243.082157
LCBM_1045	8.87856297	13.23623223	68598622589	1.124309758	0.416304512	140.8152902	597.7935265	12.62001658	6.095504429	9.179163079	0.77007973	597.0234468	0.30538488	1012.751912	9.409554221	1.85E+12	0.727010329	267.1382529	8.46008356	45620.42304	713.8243091	18.12540836	9.201267665	0.313685495	0.641337404	1.072786223	8.78604997	0.899246894	0.890308502	0.999413097	0.995173091	-0.161052979	0.485382289	0.081770178	2.495597843	0.692619792	1.602340595	0.8308582	1.264956608	6.831669005	3.36701045	20949.17912	0.313225967	71.02185892	48623.90485	11.10033236	18.71138722	555.0521216	2266.48143
LCBM_1046	8.400092907	16.65980156	62729762163	1.17557993	0.372046415	66.82245183	508.3021642	13.57933855	8.638656075	8.663415021	0.735051646	507.5671126	0.411908311	1013.771857	6.684229353	1.69E+12	0.740957915	390.3019827	10.97213219	55799.23089	1002.012295	27.73852522	12.31833452	0.379565331	0.836639946	1.106107073	11.61372917	0.898418067	0.88771422	0.998904596	0.992758296	-0.176909789	0.512516339	0.046835752	2.667552888	0.729547387	1.62077294	0.853773012	1.259346088	10.01421493	2.795318609	28470.93391	0.466453691	75.10821685	45225.84827	16.02937199	25.16989695	573.4435998	2343.549044
LCBM_1047	10.36770886	20.68633323	62096854328	1.217530099	0.416136376	68.4310904	597.7339639	15.55304485	8.532668508	10.72099434	0.742216797	596.9917471	0.498148178	1015.716783	6.236347477	1.68E+12	0.733176782	332.5967114	15.76035533	33382.81624	677.675127	22.62748549	11.14385831	0.330505719	0.827935345	1.162848593	10.45401716	0.891052446	0.880182115	0.999270066	0.993751153	-0.149901598	0.489996199	0.06017886	3.589986771	0.701919655	1.753423323	0.837371094	1.372740962	8.442835948	3.301332282	21167.72597	0.351681774	74.77687295	44129.91052	12.78356343	27.98941685	557.2560891	5056.524988
LCBM_1048	9.872564203	30.58813563	59061523288	1.986594471	0.589523173	43.6717632	764.477553	18.87354299	14.84564135	10.24756864	1.059586902	763.4179661	1.157055244	1019.327701	5.314663404	1.59E+12	0.452438115	925.6654115	24.46518028	230313.4094	3149.58154	68.09434306	29.96712174	0.381617819	1.620741735	1.843549818	27.3239111	0.772909392	0.761923976	0.998793745	0.990469737	-0.13285664	0.596534883	0.25770591	3.863803702	0.297201739	3.18848572	0.506003174	2.502536516	24.5153662	5.860298981	2725.047675	0.047939899	69.72860374	25717.93978	36.68609471	56.27368365	344.6320391	2922.002058
LCBM_1049	8.127967677	20.45813442	67424843168	1.276336044	0.46342291	57.70737788	684.3107514	14.57216441	10.64729611	8.441672382	0.718416711	683.5923347	0.671634566	1014.819496	5.703841703	1.82E+12	0.722735025	501.9327547	14.17041573	103230.135	1571.457966	40.02226637	16.12883743	0.42136127	1.038756504	1.220616466	15.04180106	0.886236288	0.874509225	0.999181925	0.993148839	-0.185106144	0.549867652	0.046384977	2.862707623	0.706676705	1.815071726	0.840293748	1.392049983	14.03777595	2.900323206	29888.883	0.456527921	79.67279837	47317.4621	20.47106849	31.11000458	565.5887277	2327.242371
LCBM_1050	8.716285546	46.02598325	60940426417	1.635919309	0.497306151	24.65010906	418.5567063	18.92493229	16.70486637	9.032233967	0.763154291	417.793552	2.411114825	1019.382677	4.178384786	1.65E+12	0.647166373	933.0245042	25.80170548	179240.4506	3179.585642	81.84444885	27.49998807	0.484194251	1.54726741	1.526876021	25.07148676	0.85213605	0.838221684	0.996508064	0.984586788	-0.208342549	0.647416275	0.058516164	3.493366021	0.628363559	2.40435289	0.792135348	1.797530203	27.33610923	3.441632421	22466.5854	0.383094644	93.28068569	37953.07192	38.26498965	54.71707733	532.1862222	2268.636013
LCBM_1051	8.566361249	32.3573033	58921567419	1.506890639	0.425388533	33.07915983	472.7493089	17.84397602	15.30740593	8.919033543	0.754030584	471.9952783	1.471475226	1018.316332	4.944354226	1.59E+12	0.680640942	961.7934427	22.55927168	227702.9583	3500.256675	77.41663173	30.73470884	0.421835499	1.512415343	1.431389558	28.42916859	0.86508309	0.852107419	0.996963915	0.986690358	-0.193596463	0.602184201	0.049300973	3.298724179	0.666450475	2.161019795	0.815977112	1.631111465	27.03783514	3.171820869	23821.69221	0.419240989	89.25233764	38674.69898	39.26990951	54.09920628	546.7346052	2288.567061
LCBM_1052	11.35571698	23.32260172	63257630000	1.256130764	0.853714757	40.12230005	942.3884799	25.75539325	24.48991709	11.98958574	1.719789691	940.6686902	0.631712382	1027.361886	5.58641758	1.71E+12	0.76526707	3298.317441	47.33057069	2207502.97	18446.18427	209.6220045	108.9706827	0.313282837	2.367906648	1.243935801	103.347335	0.894364075	0.886135091	0.997313517	0.989768145	-0.174819494	0.519846643	0.025596686	4.707846051	0.755860604	1.683171241	0.869262196	1.331399715	79.64817181	2.746869344	29043.18274	0.484594176	73.60676827	45864.75129	131.4366192	164.4341515	583.1647173	5449.992592
LCBM_1053	8.907627878	15.34513538	61723086862	1.28512977	0.508513254	50.2677865	461.4024826	14.95552386	10.04814114	9.252641331	0.775178646	460.627304	0.421248011	1015.239293	6.104189426	1.67E+12	0.700632969	576.1065442	12.57539256	83435.8148	1507.762447	38.49223938	19.26287685	0.328727265	1.034278345	1.260419144	18.18857672	0.88097512	0.871752444	0.998013217	0.990589994	-0.154099293	0.50885151	0.089066401	2.786932515	0.65969552	1.852338071	0.810480952	1.448057352	14.43877906	3.653697655	15607.73692	0.260632839	77.85326925	41956.7047	23.70997135	34.08488077	536.2782379	2211.629701
[truncated: 1,785 more columns]
